# Supplementary material for: Exercise Ventilatory Inefficiency in Post-COVID-19 Syndrome: Insights from a Prospective Evaluation
Source: J Clin Med. 2021 Jun 11;10(12):2591. doi: 10.3390/jcm10122591 (PMC8230788; doi:10.3390/jcm10122591)
Supplement: Supplementary file 1 [file jcm-10-02591-s001.zip]

Archive with 1 entries (1 files):
- jcm-1229150-supplementary.pdf
